# Supplementary material for: Exploring Pandora's Box: Potential and Pitfalls of Low Coverage Genome Surveys for Evolutionary Biology
Source: PLoS One. 2012 Nov 21;7(11):e49202. doi: 10.1371/journal.pone.0049202 (PMC3504011; doi:10.1371/journal.pone.0049202)
Supplement: Supporting information S3 — Information on the microsatellites found (total number, bp, density, filtered candidate loci with primers). For the 95% perfection analyses we searched for imprefect microsatellites/minisatellites and filtered out only those with a perfection equal or higher than 95%. (XLS) [file pone.0049202.s003.xls]

## Sheet: tbl1
Supporting information 3: Information on the microsatellites found (total number, bp, density, filtered candidate loci with primers). For the 95% perfection analyses we searched for imprefect microsatellites/minisatellites and filtered out only those with a perfection equal or higher than 95%.
All microsatellites	our settings								Santana et al.								Gardner et al.
	total number	total length, bp	density, bp/Mbp	with primers	in single read contigs with primers	with appropriate primers	in single read contigs with appropriate primers	% retained	total number	total length, bp	density, bp/Mbp	with primers	in single read contigs with primers	with appropriate primers	in single read contigs with appropriate primers	% retained	total number	total length, bp	density, bp/Mbp	with primers	in single read contigs with primers	with appropriate primers	in single read contigs with appropriate primers	% retained
Favia	3107	96506	3606.96	1944	1622	715	602	19.3756	4431	116123	4340.16	2868	2416	1093	914	20.6274	1239	61927	2314.55	696	581	233	191	15.4157
Austropallene	1961	51227	4008.25	1193	719	462	285	14.5334	2899	65057	5090.38	1783	1061	708	408	14.0738	632	25863	2023.65	351	200	141	75	11.8671
Colossendeis	6793	525007	31375.6	2048	1356	839	530	7.80215	10995	604993	36155.8	3462	2361	1443	969	8.8131	4796	498249	29776.5	853	599	296	200	4.17014
Pallenopsis	4899	152042	6263.82	2971	1603	1113	612	12.4923	8246	203904	8400.43	4855	2743	1803	1040	12.6122	2039	100511	4140.85	1007	481	312	163	7.99411
Uristes	8607	1643326	161435	706	431	287	168	1.9519	9581	1662262	163296	1244	777	502	320	3.33994	7992	1635273	160644	353	222	137	88	1.1011
Euphausia	2929	216002	19978.2	697	630	256	239	8.15978	4507	237139	21933.2	1544	1391	608	561	12.4473	2232	205290	18987.4	433	396	155	145	6.49642
Nematocarcinus	15863	708205	29308.2	5812	3746	1812	1217	7.67194	22412	827109	34228.9	8696	5826	2704	1817	8.10726	10344	610671	25271.8	3511	2103	944	570	5.51044
Hyas	26700	1931148	73082.5	7534	4841	2312	1416	5.30337	32466	2035520	77032.4	10013	6751	3084	1981	6.10177	19269	1791365	67792.5	4339	2770	1241	741	3.84556
Metopaulias	12131	638402	30500.9	4796	2464	1592	807	6.65238	16240	705435	33703.5	7265	3784	2436	1260	7.75862	8415	573159	27383.8	2966	1344	940	422	5.01485
Sericostoma	10089	340559	6612.16	5209	3119	1860	1105	10.9525	14739	408990	7940.79	7902	5107	2945	1929	13.0877	4702	242919	4716.42	1730	964	572	320	6.80561
Lepetodrilus	21938	1004721	14798.8	7290	4658	2478	1592	7.25681	29132	1107561	16313.5	10857	7306	4008	2724	9.35054	15616	890242	13112.6	4081	2436	1275	779	4.98847
Limatula	2348	58397	2080.22	1612	964	716	403	17.1635	4440	85607	3049.5	3087	2163	1308	885	19.9324	848	32643	1162.81	498	292	229	127	14.9764
Arctica	2463	65370	3715.56	1474	1145	540	430	17.4584	3409	77663	4414.28	2112	1717	806	659	19.3312	969	35125	1996.47	535	408	198	158	16.3055
Lissarca	68899	3762931	220823	41757	34190	5972	4680	6.79255	73228	4029744	236480	44838	36605	6383	4982	6.80341	56733	3772626	221392	43445	35982	2825	1853	3.26618
Odontaster	71207	4186736	233071	38989	32474	1251	799	1.12208	73686	4261476	237232	38324	31884	1235	787	1.06805	61190	4033468	224539	43580	36615	1340	873	1.4267
Gorgonocephalus	2663	73786	5169.93	1528	1084	581	417	15.659	4344	96245	6743.56	2550	1853	944	668	15.3775	1355	49667	3480	787	524	284	195	14.3911
Perfect microsatellites: filtered from imperfect	our settings								Santana et al.								Gardner et al.
	total number	total length, bp	density, bp/Mbp	with primers	in single read contigs with primers	with appropriate primers	in single read contigs with appropriate primers	% retained	total number	total length, bp	density, bp/Mbp	with primers	in single read contigs with primers	with appropriate primers	in single read contigs with appropriate primers	% retained	total number	total length, bp	density, bp/Mbp	with primers	in single read contigs with primers	with appropriate primers	in single read contigs with appropriate primers	% retained
Favia	1837	39742	1485.38	1222	1019	466	395	21.5024	2335	40711	1521.6	1615	1372	629	537	22.9979	309	11970	447.385	169	137	61	51	16.5049
Austropallene	1239	27959	2187.65	773	521	311	209	16.8684	1563	28569	2235.38	1005	653	397	251	16.0589	211	9741	762.184	102	66	37	24	11.3744
Colossendeis	3063	139661	8346.47	1237	859	494	345	11.2635	4538	149321	8923.77	1754	1268	686	493	10.8638	865	100573	6010.48	150	106	42	34	3.93064
Pallenopsis	3255	82300	3390.59	2109	1197	824	486	14.9309	4675	91075	3752.1	3039	1803	1183	716	15.3155	708	38409	1582.37	319	155	103	56	7.9096
Uristes	4294	718951	70627.6	434	272	184	109	2.53843	4689	721884	70915.7	684	434	283	186	3.96673	3650	707506	69503.3	59	33	26	15	0.410959
Euphausia	1792	122185	11301	484	435	186	172	9.59821	2926	133730	12368.8	1150	1034	471	433	14.7984	1112	111297	10293.9	166	154	71	67	6.02518
Nematocarcinus	7144	165866	6864.15	2832	1951	913	639	8.94457	9527	181910	7528.11	3977	2713	1265	856	8.98499	2132	78032	3229.26	546	291	127	70	3.2833
Hyas	13625	784084	29672.9	4094	2696	1290	832	6.10642	15328	786037	29746.8	4769	3282	1506	1004	6.5501	7022	663130	25095.5	1137	675	321	183	2.6061
Metopaulias	6612	214503	10248.3	2848	1504	962	494	7.47126	8268	224599	10730.7	3911	1943	1311	635	7.68021	3052	150493	7190.1	927	357	288	110	3.60419
Sericostoma	6950	187687	3644.06	3852	2400	1382	860	12.3741	8814	199478	3872.99	4907	3188	1833	1210	13.7282	1536	91427	1775.11	424	219	127	70	4.55729
Lepetodrilus	11994	378085	5568.91	4559	3024	1624	1079	8.99616	15362	397902	5860.8	6295	4327	2410	1662	10.8189	5496	260484	3836.73	1148	602	356	194	3.52984
Limatula	1575	28689	1021.96	1090	723	464	304	19.3016	3000	40852	1455.23	2112	1623	864	658	21.9333	154	4750	169.205	61	46	24	18	11.6883
Arctica	1591	34087	1937.47	979	792	354	294	18.4789	1972	33969	1930.76	1254	1071	460	397	20.1318	351	10591	601.981	156	117	54	45	12.8205
Lissarca	27768	1304963	76580.1	13987	11784	747	464	1.67099	27477	1295364	76016.8	13974	11793	619	376	1.36842	18991	1159217	68027.2	16632	14222	559	333	1.75346
Odontaster	44370	2164683	120505	24443	20623	654	416	0.93757	43235	2140795	119176	23269	19758	616	394	0.911299	34396	1998688	111265	27438	23403	697	471	1.36935
Gorgonocephalus	1545	33936	2377.78	960	709	366	286	18.5113	2518	41518	2909.02	1589	1165	574	409	16.2431	452	14897	1043.78	229	137	61	37	8.18584
Exact search	our settings								Santana et al.								Gardner et al.
	total number	total length, bp	density, bp/Mbp	with primers	in single read contigs with primers	with appropriate primers	in single read contigs with appropriate primers	% retained	total number	total length, bp	density, bp/Mbp	with primers	in single read contigs with primers	with appropriate primers	in single read contigs with appropriate primers	% retained	total number	total length, bp	density, bp/Mbp	with primers	in single read contigs with primers	with appropriate primers	in single read contigs with appropriate primers	% retained
Favia	3000	69298	2590.05	1707	1410	618	519	17.3	3358	66546	2487.19	2061	1726	780	656	19.5354	610	24623	920.298	287	215	102	78	12.7869
Austropallene	1696	37701	2949.91	979	625	400	248	14.6226	2015	37061	2899.84	1230	763	478	286	14.1935	271	12076	944.886	131	75	50	28	10.3321
Colossendeis	8565	321851	19234.6	1875	1236	713	469	5.47577	9418	313797	18753.2	2308	1624	860	601	6.3814	2584	207996	12430.3	267	175	65	48	1.85759
Pallenopsis	4289	116698	4807.72	2668	1419	1005	552	12.8701	5821	124092	5112.34	3747	2046	1395	785	13.4857	987	58409	2406.33	467	196	145	72	7.29483
Uristes	12650	1513191	148651	637	394	256	156	1.2332	12632	1500587	147413	968	627	349	232	1.83661	9145	1434368	140908	123	76	41	25	0.273373
Euphausia	3223	193229	17871.9	655	591	231	214	6.63978	4689	207452	19187.4	1422	1277	547	502	10.7059	1972	171374	15850.5	248	231	96	91	4.6146
Nematocarcinus	17430	461447	19096.4	6309	3684	1465	966	5.54217	20719	475550	19680	7596	4583	1778	1155	5.57459	6752	264836	10959.9	1970	802	261	114	1.68839
Hyas	32669	1632072	61764.2	8311	5202	2168	1301	3.98237	35209	1621783	61374.9	9051	5848	2281	1420	4.03306	17714	1341761	50777.7	3098	1730	561	266	1.50164
Metopaulias	13687	465252	22228.3	4975	2520	1525	769	5.61847	14724	456783	21823.7	5891	2872	1714	831	5.64385	6406	326985	15622.4	1837	722	422	155	2.41961
Sericostoma	9643	273183	5304.01	4692	2795	1647	974	10.1006	12609	295468	5736.69	5972	3702	2188	1377	10.9208	2981	154118	2992.29	704	325	202	97	3.25394
Lepetodrilus	25090	804701	11852.6	7573	4699	2130	1395	5.55998	30609	840340	12377.6	9889	6351	2991	2019	6.5961	13693	595297	8768.27	2966	1480	596	305	2.22742
Limatula	2077	40399	1439.09	1371	841	595	348	16.7549	3456	50413	1795.81	2376	1775	976	714	20.6597	214	7994	284.763	90	54	36	21	9.81308
Arctica	2246	49435	2809.83	1291	1010	447	360	16.0285	2563	47293	2688.09	1507	1258	538	459	17.9087	483	15498	880.89	223	169	72	62	12.8364
Lissarca	72801	2646854	155327	36799	30303	9835	8257	11.3419	59565	2363667	138709	25839	20961	1319	806	1.35314	37181	1953341	114629	26608	22383	1095	640	1.72131
Odontaster	90222	3717251	206935	38333	31023	1270	779	0.863426	86309	3617718	201394	34989	28703	1090	701	0.812198	61859	3177039	176862	40972	34320	1271	852	1.37733
Gorgonocephalus	2520	55830	3911.82	1396	976	508	373	14.8016	3791	65705	4603.73	2061	1441	725	506	13.3474	795	25332	1774.93	397	215	100	57	7.16981
95% perfection microsatellites: filtered from imperfect	our settings								Santana et al.								Gardner et al.
	total number	total length, bp	density, bp/Mbp	with primers	in single read contigs with primers	with appropriate primers	in single read contigs with appropriate primers	% retained	total number	total length, bp	density, bp/Mbp	with primers	in single read contigs with primers	with appropriate primers	in single read contigs with appropriate primers	% retained	total number	total length, bp	density, bp/Mbp	with primers	in single read contigs with primers	with appropriate primers	in single read contigs with appropriate primers	% retained
Favia	2472	63874	2387.33	1614	1339	610	517	20.9142	3017	65476	2447.2	2040	1722	784	666	22.0749	612	28068	1049.06	332	263	122	102	16.6667
Austropallene	1620	38905	3044.12	1007	641	392	249	15.3704	1965	39626	3100.53	1241	792	488	300	15.2672	322	14279	1117.26	165	104	58	35	10.8696
Colossendeis	4469	253923	15175	1645	1133	661	445	9.95748	5993	264034	15779.3	2116	1521	830	590	9.84482	1638	199772	11938.8	271	199	75	54	3.2967
Pallenopsis	4083	118044	4863.17	2557	1434	983	560	13.7154	5510	126292	5202.97	3478	2049	1336	794	14.4102	1041	62273	2565.52	471	212	153	70	6.7243
Uristes	7634	1502460	147597	557	346	228	135	1.7684	8051	1505740	147919	815	514	333	219	2.72016	6868	1488002	146177	121	71	54	32	0.465929
Euphausia	2465	186953	17291.4	605	546	230	214	8.68154	3603	198495	18359	1262	1138	516	477	13.239	1653	173033	16004	239	220	100	94	5.68663
Nematocarcinus	10803	348765	14433.2	4145	2757	1325	911	8.43284	13514	370683	15340.2	5424	3618	1718	1138	8.4209	4312	224478	9289.74	1180	592	313	159	3.68738
Hyas	21024	1503962	56916	5842	3775	1848	1151	5.4747	22790	1505887	56988.9	6495	4351	2050	1321	5.7964	12751	1340611	50734.2	2112	1233	619	336	2.63509
Metopaulias	9547	409717	19575	3948	2082	1282	673	7.04933	11304	421055	20116.7	5048	2558	1644	827	7.31599	5235	327467	15645.4	1667	688	491	209	3.99236
Sericostoma	8845	269685	5236.1	4756	2902	1717	1048	11.8485	11030	287660	5585.09	6013	3836	2237	1454	13.1822	2721	156811	3044.58	872	425	273	139	5.10842
Lepetodrilus	17646	709967	10457.3	6093	3944	2115	1378	7.80914	21230	733013	10796.7	7856	5299	2932	2003	9.43476	9999	564385	8312.96	2134	1114	674	367	3.67037
Limatula	1936	39861	1419.93	1352	852	589	356	18.3884	3342	51231	1824.95	2356	1746	982	711	21.2747	262	9802	349.167	122	77	60	36	13.7405
Arctica	2061	49312	2802.84	1258	1002	455	373	18.098	2531	50879	2891.91	1589	1325	601	506	19.9921	540	18802	1068.69	259	199	87	72	13.3333
Lissarca	48339	2370108	139087	30362	25248	1929	1288	2.66452	47697	2348419	137814	30185	25179	1600	1079	2.2622	34560	2107684	123687	30037	25417	1045	647	1.87211
Odontaster	63665	3479301	193689	36439	30810	1082	697	1.09479	62689	3457959	192501	34885	29592	1051	678	1.08153	52876	3289843	183142	40743	34749	1161	775	1.46569
Gorgonocephalus	2041	50536	3540.89	1245	902	476	359	17.5894	3034	58297	4084.67	1873	1356	689	489	16.1173	717	25915	1815.78	371	229	113	73	10.1813
95% perfection minisatellites: filtered from imperfect	our settings
	total number	total length, bp	density, bp/Mbp	with primers	in single read contigs with primers	with appropriate primers	in single read contigs with appropriate primers	% retained
Favia	2095	87938	3286.73	1485	1237	572	482	23.0072
Austropallene	1382	57721	4516.38	896	560	357	224	16.2084
Colossendeis	12673	1730566	103423	1700	1155	671	470	3.70867
Pallenopsis	3569	157377	6483.61	2308	1277	1015	582	16.3071
Uristes	3427	438149	43042.5	608	420	231	164	4.78553
Euphausia	667	38153	3528.8	336	285	124	101	15.1424
Nematocarcinus	5996	379650	15711.3	2692	1824	919	646	10.7738
Hyas	8676	588634	22276.3	3925	2578	1340	825	9.50899
Metopaulias	3943	278051	13284.4	1816	978	653	362	9.18083
Sericostoma	3556	295369	5734.77	1619	1250	649	489	13.7514
Lepetodrilus	9789	510814	7523.9	6029	4039	2482	1730	17.6729
Limatula	5318	467137	16640.4	1707	1260	755	542	10.1918
Arctica	1828	98360	5590.68	1138	956	485	410	22.4289
Lissarca	18025	760999	44658.3	9055	7239	5204	4347	24.1165
Odontaster	2651	180134	10027.9	1275	761	118	64	2.41418
Gorgonocephalus	1668	97896	6859.24	1006	762	433	322	19.3046

## Sheet: Table 3
Table 3: Total number, genomic density in the library and number of contigs with suitable microsatellites (primer information see supporting information 2)
	Mayer et al. (2010)			Santana et al. (2009)			Abdelkrim et al. (2009)
Species	Total Number	Density (bp/Mbp)	Suitable msats	Total Number	Density (bp/Mbp)	Contigs with msats	Total Number	Density (bp/Mbp)	Suitable msats
Favia	1837	1485.38	395	2335	1521.6	537	309	447.385	51
Austropallene	1239	2187.65	209	1563	2235.38	251	211	762.184	24
Colossendeis	3063	8346.47	345	4538	8923.77	493	865	6010.48	34
Pallenopsis	3255	3390.59	486	4675	3752.1	716	708	1582.37	56
Uristes	4294	70627.6	109	4689	70915.7	186	3650	69503.3	15
Euphausia	1792	11301	172	2926	12368.8	433	1112	10293.9	67
Nematocarcinus	7144	6864.15	639	9527	7528.11	856	2132	3229.26	70
Hyas	13625	29672.9	832	15328	29746.8	1004	7022	25095.5	183
Metopaulias	6612	10248.3	494	8268	10730.7	635	3052	7190.1	110
Sericostoma	6950	3644.06	860	8814	3872.99	1210	1536	1775.11	70
Lepetodrilus	11994	5568.91	1079	15362	5860.8	1662	5496	3836.73	194
Limatula	1575	1021.96	304	3000	1455.23	658	154	169.205	18
Arctica	1591	1937.47	294	1972	1930.76	397	351	601.981	45
Lissarca	27768	76580.1	464	27477	76016.8	376	18991	68027.2	333
Odontaster	44370	120505	416	43235	119176	394	34396	111265	471
Gorgonocephalus	1545	2377.78	286	2518	2909.02	409	452	1043.78	37
