# Supplementary material for: Exploring Pandora's Box: Potential and Pitfalls of Low Coverage Genome Surveys for Evolutionary Biology
Source: PLoS One. 2012 Nov 21;7(11):e49202. doi: 10.1371/journal.pone.0049202 (PMC3504011; doi:10.1371/journal.pone.0049202)
Supplement: Supporting information S5 — Analysis of the contigs from the Favia fragum 454 library. The number of BLASTn hits against either dinoflagellate (GenBank Taxon ID “Dinoflagellate” NOT gene_in_plastid_chloroplast[PROP]), dinoflagellate plastome (GenBank Taxon ID “Dinoflagellate” AND gene_in_plastid_chloroplast[PROP]) or coral (GenBank Taxon ID “Faviinae” and the Nematostella vectensis genome). The first 6 contigs had hits for both, nuclear and plastid dinoflagellate fragments. 11 contigs had hits for nuclear dinoflagellate and coral fragments. For information on the mitochondrial genes found for the coral and the symbiont see Supporting information S4. (XLS) [file pone.0049202.s005.xls]

## Sheet: Blatt1
Supporting information 5: Analysis of the contigs from the Favia fragum 454 library. The number of BLASTn hits against either dinoflagellate (GenBank Taxon ID "Dinoflagellate" NOT gene_in_plastid_chloroplast[PROP]), dinoflagellate plastome (GenBank Taxon ID "Dinoflagellate" AND gene_in_plastid_chloroplast[PROP]) or coral (GenBank Taxon ID "Faviinae" and the Nematostella vectensis genome). The fir…
Contig	# hits against dinoflagellate	# hits against dinoflagellate plastome	# hits against coral	Contig lenght (bp)	Total read length (bp)	Reads	Average coverage
GJ39D1102I4GXH	16	10		213	213	1	1
GJ39D1102GHNGA	8	1		489	489	1	1
fzx_c2298	7	1		418	831.82	2	1.99
GJ39D1102ITVC1	7	1		353	353	1	1
GJ39D1102J3CP7	7	1		392	392	1	1
GJ39D1102GIGWD	7	1		408	408	1	1
fzx_rep_c3002	7562		1149	8464	244779	647	28.92
GJ39D1102F03SA	1543		69	501	501	1	1
fzx_rep_c4715	530		88	488	946.72	2	1.94
GJ39D1102GKZSP	143		84	44	44	1	1
GJ39D1102GBDPA	83		91	63	63	1	1
GJ39D1102GEH9K	45		93	47	47	1	1
GJ39D1102G3YJU	45		102	510	510	1	1
GJ39D1102FO7T6	24		54	549	549	1	1
fzx_rep_c3028	5		87	2326	18235.8	45	7.84
GJ39D1102HHU6F	4		4	402	402	1	1
fzx_rep_c3021	2		260	4128	21383	59	5.18
GJ39D1102F0YRT		231		530	530	1	1
fzx_c2985		7		478	745.68	2	1.56
GJ39D1102HJEUJ		2		417	417	1	1
GJ39D1102I1RHJ		1		70	70	1	1
fzx_rep_c4825		1		446	1150.68	9	2.58
fzx_rep_c5063		1		269	554.14	4	2.06
GJ39D1102G8JRO		1		173	173	1	1
GJ39D1102I7VLC		1		355	355	1	1
GJ39D1102JP0SC		1		447	447	1	1
fzx_c1530		1		319	638	2	2
GJ39D1102F0R1D	1131			478	478	1	1
GJ39D1102G6QAU	1130			206	206	1	1
GJ39D1102GO4DC	347			536	536	1	1
GJ39D1102H7LTH	343			367	367	1	1
GJ39D1102GNSXD	83			501	501	1	1
fzx_c1287	70			471	861.93	2	1.83
fzx_c2992	14			977	3487.89	9	3.57
GJ39D1102ISZ6T	11			70	70	1	1
GJ39D1102GQX7L	8			488	488	1	1
GJ39D1102GZGUD	6			404	404	1	1
fzx_c2303	3			95	188.1	2	1.98
GJ39D1102IPS01	1			50	50	1	1
GJ39D1102IPA56	1			465	465	1	1
GJ39D1102IA2IP	1			77	77	1	1
GJ39D1102G9B7O			566	422	422	1	1
fzx_rep_c3915			565	500	990	2	1.98
GJ39D1102H9D7V			468	550	550	1	1
fzx_rep_c4436			244	2611	29138.8	92	11.16
GJ39D1102FIPE6			204	62	62	1	1
fzx_rep_c6012			188	631	1375.58	5	2.18
fzx_rep_c6024			187	373	630.37	3	1.69
fzx_c4690			182	2833	27423.4	72	9.68
GJ39D1102F8U8E			154	506	506	1	1
fzx_rep_c3007			133	6899	41118	122	5.96
GJ39D1102H9QAV			122	512	512	1	1
fzx_rep_c5923			117	881	7752.8	18	8.8
fzx_rep_c6449			115	1329	5329.29	18	4.01
fzx_rep_c4291			115	553	917.98	2	1.66
fzx_rep_c5935			114	665	704.9	2	1.06
fzx_rep_c4777			90	520	915.2	2	1.76
GJ39D1102H1IHZ			90	530	530	1	1
fzx_rep_c4448			90	1548	5944.32	17	3.84
fzx_c11			90	2106	8529.3	21	4.05
GJ39D1102IEOG7			90	492	492	1	1
fzx_rep_c5930			85	514	1516.3	3	2.95
fzx_rep_c4782			83	787	818.48	2	1.04
GJ39D1102GQOCN			82	518	518	1	1
GJ39D1102FO5GU			75	547	547	1	1
GJ39D1102F55I1			61	53	53	1	1
GJ39D1102HD1D6			61	501	501	1	1
GJ39D1102HQDQN			61	395	395	1	1
fzx_rep_c4716			61	506	829.84	2	1.64
GJ39D1102IKRW3			61	496	496	1	1
fzx_rep_c3003			61	13785	65203.1	184	4.73
fzx_rep_c6020			59	783	2168.91	6	2.77
GJ39D1102IZ27G			48	264	264	1	1
GJ39D1102ILF49			48	420	420	1	1
fzx_rep_c6025			47	531	732.78	2	1.38
fzx_rep_c4496			40	347	995.89	6	2.87
GJ39D1102HS2ZB			36	546	546	1	1
GJ39D1102HVO6C			35	539	539	1	1
fzx_c625			32	76	187.72	3	2.47
fzx_rep_c4376			29	72	144	2	2
GJ39D1102GS6WW			29	543	543	1	1
fzx_rep_c6209			29	797	2175.81	8	2.73
fzx_c2998			28	2334	7538.82	18	3.23
fzx_rep_c3766			28	404	1030.2	3	2.55
GJ39D1102G0O19			27	578	578	1	1
fzx_rep_c6204			27	1660	4448.8	16	2.68
GJ39D1102H8C06			26	504	504	1	1
fzx_rep_c3001			24	11422	109651	287	9.6
fzx_c506			24	18865	439177	1312	23.28
GJ39D1102GU11Y			23	144	144	1	1
fzx_rep_c3046			23	1958	11258.5	26	5.75
fzx_rep_c5166			23	3096	11795.8	33	3.81
fzx_rep_c5980			23	2352	11524.8	25	4.9
GJ39D1102IT2W9			23	532	532	1	1
fzx_rep_c6128			23	1187	4581.82	12	3.86
fzx_rep_c6116			23	2910	10650.6	24	3.66
fzx_rep_c6135			23	950	2593.5	6	2.73
fzx_rep_c6134			23	773	1035.82	2	1.34
GJ39D1102GWQZC			23	144	144	1	1
fzx_rep_c6124			23	1090	4011.2	8	3.68
GJ39D1102GDG4I			23	144	144	1	1
fzx_rep_c6206			23	945	1228.5	5	1.3
GJ39D1102FJHQG			23	142	142	1	1
GJ39D1102GWLT3			23	355	355	1	1
fzx_c2519			21	49	98	2	2
GJ39D1102JA4U4			20	528	528	1	1
fzx_rep_c5955			18	999	2457.54	9	2.46
fzx_rep_c5876			18	937	5106.65	22	5.45
fzx_rep_c6218			18	445	618.55	2	1.39
fzx_rep_c6217			18	464	719.2	2	1.55
GJ39D1102JEPMX			17	258	258	1	1
GJ39D1102GA2F1			17	507	507	1	1
GJ39D1102HG26R			17	503	503	1	1
GJ39D1102JH6D4			17	124	124	1	1
GJ39D1102HKPR9			16	508	508	1	1
GJ39D1102GN2UY			16	81	81	1	1
GJ39D1102IVFMH			16	63	63	1	1
fzx_rep_c5973			15	316	477.16	2	1.51
GJ39D1102J2SFG			14	433	433	1	1
GJ39D1102JOGA0			14	420	420	1	1
GJ39D1102I5AHI			14	506	506	1	1
GJ39D1102JYSDJ			14	390	390	1	1
fzx_rep_c6172			14	1267	2407.3	5	1.9
GJ39D1102GZVRS			14	541	541	1	1
GJ39D1102JZE9J			14	515	515	1	1
GJ39D1102HBUFY			14	432	432	1	1
GJ39D1102GGD7H			13	558	558	1	1
GJ39D1102F0ZPF			13	543	543	1	1
GJ39D1102JU6PE			13	350	350	1	1
fzx_rep_c3270			13	701	2348.35	7	3.35
GJ39D1102JY4R7			12	42	42	1	1
GJ39D1102GXH1D			11	472	472	1	1
GJ39D1102JCW10			11	298	298	1	1
fzx_rep_c5526			11	335	566.15	2	1.69
GJ39D1102GELUK			11	54	54	1	1
GJ39D1102I68PO			11	497	497	1	1
GJ39D1102GOAIN			11	394	394	1	1
fzx_rep_c4563			10	679	1982.68	5	2.92
GJ39D1102GQ7DY			10	555	555	1	1
GJ39D1102HWQPM			10	539	539	1	1
fzx_rep_c6022			10	524	1037.52	2	1.98
fzx_rep_c6214			10	635	660.4	2	1.04
fzx_rep_c4334			10	342	523.26	2	1.53
GJ39D1102JOT9Q			9	454	454	1	1
GJ39D1102GY09M			9	389	389	1	1
GJ39D1102F72O2			8	231	231	1	1
GJ39D1102H5DRL			8	507	507	1	1
GJ39D1102G1HA1			8	511	511	1	1
GJ39D1102GA3XZ			8	465	465	1	1
GJ39D1102HM94D			8	523	523	1	1
GJ39D1102HME6V			8	476	476	1	1
GJ39D1102G4AOS			8	143	143	1	1
GJ39D1102IXYEP			8	485	485	1	1
GJ39D1102GUJZN			8	508	508	1	1
fzx_rep_c4095			8	537	966.6	2	1.8
fzx_rep_c5959			7	410	541.2	3	1.32
GJ39D1102IO80J			7	446	446	1	1
GJ39D1102JPB9E			6	560	560	1	1
GJ39D1102G6A4E			6	558	558	1	1
GJ39D1102HMHW6			6	513	513	1	1
GJ39D1102IZJE9			6	510	510	1	1
GJ39D1102JKPIM			6	322	322	1	1
GJ39D1102IH94A			6	516	516	1	1
fzx_rep_c4819			6	543	5430	17	10
GJ39D1102H90WN			5	426	426	1	1
GJ39D1102HJE72			5	537	537	1	1
GJ39D1102H00E4			5	464	464	1	1
GJ39D1102JYP3S			5	519	519	1	1
fzx_rep_c5120			5	594	1140.48	3	1.92
GJ39D1102G52QS			5	410	410	1	1
fzx_c677			5	404	573.68	3	1.42
fzx_rep_c6393			5	1115	2207.7	5	1.98
GJ39D1102GFDIA			5	457	457	1	1
GJ39D1102GCKB8			4	203	203	1	1
GJ39D1102IM3GD			4	488	488	1	1
fzx_rep_c3068			4	1936	10338.2	38	5.34
GJ39D1102JPHGD			4	525	525	1	1
fzx_rep_c6225			4	1279	1982.45	6	1.55
GJ39D1102FPYG3			4	317	317	1	1
fzx_rep_c5377			3	999	6473.52	14	6.48
GJ39D1102ITYOQ			3	473	473	1	1
fzx_rep_c4802			3	1001	4144.14	15	4.14
fzx_rep_c6298			3	1435	4333.7	15	3.02
GJ39D1102H1MD1			3	533	533	1	1
fzx_c1892			3	211	259.53	2	1.23
fzx_rep_c3233			3	397	1532.42	6	3.86
GJ39D1102GYZX3			3	476	476	1	1
GJ39D1102GCKOQ			3	526	526	1	1
GJ39D1102JFXC7			3	131	131	1	1
GJ39D1102F1U5B			3	460	460	1	1
fzx_c2797			3	489	518.34	2	1.06
fzx_rep_c4729			3	3060	17074.8	48	5.58
GJ39D1102HCIWF			3	393	393	1	1
fzx_rep_c6305			3	479	550.85	2	1.15
fzx_rep_c6405			3	523	962.32	2	1.84
GJ39D1102GVLK7			3	458	458	1	1
GJ39D1102F2B84			3	513	513	1	1
GJ39D1102I0T50			3	497	497	1	1
GJ39D1102FXMBN			3	310	310	1	1
fzx_rep_c4574			3	375	930	4	2.48
GJ39D1102G7JIO			3	529	529	1	1
fzx_rep_c6391			3	1002	1172.34	3	1.17
GJ39D1102ITUOM			3	51	51	1	1
GJ39D1102JQ1AO			3	461	461	1	1
fzx_rep_c5133			3	1233	2170.08	5	1.76
GJ39D1102H9O75			3	466	466	1	1
GJ39D1102J1AAU			3	414	414	1	1
GJ39D1102FMWPS			3	506	506	1	1
GJ39D1102ICOGV			3	458	458	1	1
GJ39D1102I4SCZ			3	500	500	1	1
GJ39D1102IBZIO			3	467	467	1	1
GJ39D1102HZAVM			3	472	472	1	1
GJ39D1102JN7O3			3	529	529	1	1
fzx_rep_c5252			2	846	5033.7	20	5.95
GJ39D1102GVYR0			2	480	480	1	1
GJ39D1102HUZ3C			2	43	43	1	1
GJ39D1102F9U4A			2	499	499	1	1
GJ39D1102IQDBE			2	535	535	1	1
GJ39D1102GAE2D			2	495	495	1	1
fzx_rep_c6396			2	698	1053.98	4	1.51
fzx_rep_c6399			2	710	1235.4	3	1.74
GJ39D1102INAPG			2	477	477	1	1
GJ39D1102GFN8O			2	433	433	1	1
fzx_rep_c4714			2	717	989.46	2	1.38
GJ39D1102JL5FL			2	36	36	1	1
fzx_c188			2	464	1540.48	4	3.32
GJ39D1102HTIZX			2	522	522	1	1
GJ39D1102IHR1P			2	528	528	1	1
fzx_rep_c6402			2	647	685.82	2	1.06
GJ39D1102GHLTH			2	517	517	1	1
fzx_rep_c5737			2	1290	3870	27	3
GJ39D1102ICU4H			2	498	498	1	1
GJ39D1102JK8KO			2	531	531	1	1
GJ39D1102IZSZ4			2	476	476	1	1
GJ39D1102JURGM			2	484	484	1	1
fzx_rep_c6401			2	798	1204.98	3	1.51
fzx_rep_c4170			2	741	1659.84	6	2.24
GJ39D1102G41J5			2	492	492	1	1
fzx_rep_c6648			2	642	1239.06	4	1.93
fzx_rep_c6804			2	846	1404.36	4	1.66
GJ39D1102GGZ38			2	381	381	1	1
fzx_rep_c4709			2	914	1791.44	6	1.96
GJ39D1102JVI43			2	493	493	1	1
GJ39D1102ILR80			2	510	510	1	1
GJ39D1102IUDFF			2	383	383	1	1
fzx_rep_c6400			2	503	1488.88	3	2.96
fzx_rep_c6267			2	689	1805.18	8	2.62
fzx_rep_c4398			2	187	372.13	2	1.99
GJ39D1102GQCC8			2	218	218	1	1
fzx_rep_c6264			2	1333	3092.56	9	2.32
fzx_rep_c6397			2	429	840.84	2	1.96
GJ39D1102H1CFO			2	527	527	1	1
GJ39D1102J4QLK			2	172	172	1	1
fzx_rep_c3990			1	474	725.22	2	1.53
GJ39D1102FY0ZV			1	494	494	1	1
fzx_rep_c6071			1	388	1470.52	11	3.79
fzx_c608			1	462	1118.04	3	2.42
fzx_rep_c6255			1	895	2013.75	5	2.25
GJ39D1102G7VDO			1	492	492	1	1
fzx_rep_c6179			1	551	2325.22	15	4.22
fzx_rep_c6682			1	543	575.58	2	1.06
GJ39D1102H3FDW			1	518	518	1	1
GJ39D1102I7YL4			1	533	533	1	1
fzx_rep_c6551			1	330	372.9	2	1.13
fzx_rep_c6752			1	530	916.9	2	1.73
GJ39D1102IFD2N			1	463	463	1	1
GJ39D1102GKATY			1	556	556	1	1
fzx_rep_c6601			1	147	188.16	2	1.28
fzx_c3720			1	356	694.2	3	1.95
fzx_rep_c5312			1	981	1677.51	4	1.71
fzx_rep_c3658			1	325	1274	4	3.92
fzx_rep_c6792			1	899	2121.64	5	2.36
GJ39D1102HL1VT			1	482	482	1	1
GJ39D1102IMQB9			1	221	221	1	1
fzx_rep_c4412			1	810	1044.9	2	1.29
fzx_rep_c6743			1	642	725.46	2	1.13
fzx_rep_c6617			1	1878	5089.38	16	2.71
fzx_c1133			1	101	202	2	2
fzx_rep_c6181			1	797	1649.79	4	2.07
GJ39D1102ITYK8			1	494	494	1	1
fzx_rep_c6739			1	328	1006.96	5	3.07
GJ39D1102HQ3KL			1	516	516	1	1
fzx_rep_c6562			1	1132	2920.56	7	2.58
GJ39D1102GYY7C			1	484	484	1	1
GJ39D1102IFR62			1	496	496	1	1
GJ39D1102G86AE			1	354	354	1	1
fzx_rep_c6629			1	600	900	3	1.5
fzx_rep_c5828			1	690	3160.2	19	4.58
fzx_rep_c6662			1	751	826.1	3	1.1
GJ39D1102IMXB7			1	507	507	1	1
GJ39D1102H2QPB			1	205	205	1	1
GJ39D1102I2HNJ			1	481	481	1	1
fzx_rep_c6567			1	556	1245.44	6	2.24
fzx_rep_c6748			1	576	2396.16	8	4.16
GJ39D1102G231D			1	512	512	1	1
GJ39D1102IEJOH			1	207	207	1	1
fzx_rep_c6624			1	765	826.2	2	1.08
fzx_rep_c3096			1	743	3105.74	11	4.18
GJ39D1102GIJVT			1	366	366	1	1
fzx_rep_c6080			1	335	1490.75	6	4.45
fzx_rep_c4378			1	845	878.8	2	1.04
fzx_c2988			1	1258	2868.24	13	2.28
GJ39D1102F2RBY			1	310	310	1	1
fzx_c3787			1	469	923.93	3	1.97
GJ39D1102FT37D			1	497	497	1	1
fzx_rep_c6675			1	228	355.68	2	1.56
GJ39D1102II8QR			1	488	488	1	1
fzx_rep_c6697			1	431	1021.47	4	2.37
fzx_rep_c3690			1	246	728.16	3	2.96
fzx_rep_c6734			1	476	1942.08	7	4.08
fzx_rep_c3049			1	428	2576.56	21	6.02
GJ39D1102JVPPK			1	197	197	1	1
fzx_rep_c6451			1	925	2201.5	8	2.38
GJ39D1102HPAEZ			1	284	284	1	1
GJ39D1102F5MBC			1	451	451	1	1
GJ39D1102GMEXX			1	106	106	1	1
GJ39D1102GVJ6A			1	358	358	1	1
fzx_rep_c6633			1	477	2637.81	7	5.53
GJ39D1102F5UJB			1	510	510	1	1
fzx_rep_c6753			1	672	705.6	2	1.05
GJ39D1102GYDTG			1	434	434	1	1
fzx_rep_c6295			1	381	1192.53	5	3.13
fzx_rep_c3116			1	1202	4231.04	10	3.52
GJ39D1102FK4WW			1	445	445	1	1
GJ39D1102GAKF8			1	409	409	1	1
GJ39D1102HSSGO			1	540	540	1	1
GJ39D1102HVTB3			1	545	545	1	1
fzx_rep_c6645			1	635	679.45	2	1.07
fzx_rep_c6027			1	1631	8742.16	25	5.36
GJ39D1102G0QLK			1	432	432	1	1
GJ39D1102GE037			1	390	390	1	1
fzx_rep_c6272			1	190	380	2	2
fzx_rep_c5991			1	1074	3028.68	6	2.82
GJ39D1102FTADQ			1	510	510	1	1
fzx_rep_c6108			1	458	613.72	3	1.34
fzx_c1248			1	820	2214	7	2.7
fzx_rep_c4993			1	552	2456.4	22	4.45
fzx_rep_c6749			1	521	557.47	2	1.07
fzx_rep_c5116			1	323	626.62	3	1.94
fzx_c3707			1	312	995.28	4	3.19
fzx_rep_c6653			1	704	1302.4	3	1.85
fzx_rep_c6618			1	613	1992.25	6	3.25
GJ39D1102JI3EG			1	553	553	1	1
GJ39D1102G2HXQ			1	447	447	1	1
GJ39D1102GLLMK			1	532	532	1	1
GJ39D1102H60X8			1	469	469	1	1
fzx_c1712			1	502	542.16	2	1.08
fzx_rep_c6569			1	245	490	2	2
GJ39D1102FYRZK			1	541	541	1	1
fzx_rep_c6742			1	823	1399.1	6	1.7
fzx_rep_c5709			1	1521	6220.89	38	4.09
GJ39D1102IABKN			1	338	338	1	1
GJ39D1102H7RR1			1	354	354	1	1
GJ39D1102GGB35			1	531	531	1	1
GJ39D1102JNOIA			1	456	456	1	1
GJ39D1102IPZKM			1	523	523	1	1
GJ39D1102ITF8F			1	515	515	1	1
GJ39D1102JLC2Q			1	539	539	1	1
fzx_rep_c4454			1	1269	9580.95	24	7.55
fzx_c1062			1	467	663.14	2	1.42
fzx_rep_c5730			1	2741	14198.4	45	5.18
GJ39D1102GOF7B			1	492	492	1	1
fzx_rep_c6603			1	501	906.81	3	1.81
fzx_rep_c6668			1	512	890.88	2	1.74
fzx_rep_c6271			1	156	468	3	3
fzx_rep_c5430			1	632	5340.4	33	8.45
fzx_rep_c4924			1	310	502.2	2	1.62
GJ39D1102I7O7F			1	568	568	1	1
fzx_rep_c6292			1	524	675.96	3	1.29
fzx_rep_c6110			1	465	660.3	2	1.42
GJ39D1102GFLH9			1	491	491	1	1
GJ39D1102IUU7J			1	407	407	1	1
fzx_rep_c6751			1	372	457.56	2	1.23
GJ39D1102HOKFS			1	435	435	1	1
fzx_rep_c6423			1	1522	3941.98	11	2.59
GJ39D1102I192K			1	502	502	1	1
GJ39D1102FXFEO			1	540	540	1	1
GJ39D1102G6PLD			1	522	522	1	1
GJ39D1102G1E8K			1	379	379	1	1
fzx_c834			1	1370	5192.3	25	3.79
GJ39D1102H5UAZ			1	503	503	1	1
GJ39D1102JA1MP			1	112	112	1	1
GJ39D1102IXFEU			1	502	502	1	1
GJ39D1102GC732			1	64	64	1	1
GJ39D1102F17MX			1	402	402	1	1
fzx_rep_c4373			1	493	823.31	2	1.67
GJ39D1102HV7AM			1	338	338	1	1
fzx_rep_c3098			1	413	3287.48	8	7.96
GJ39D1102GILN3			1	533	533	1	1
GJ39D1102HN8RJ			1	34	34	1	1
GJ39D1102ICBK7			1	441	441	1	1
fzx_rep_c4971			1	290	580	2	2
GJ39D1102FT5FB			1	544	544	1	1
fzx_rep_c3135			1	742	2033.08	5	2.74
fzx_rep_c6744			1	592	698.56	2	1.18
GJ39D1102IO1E7			1	71	71	1	1
fzx_rep_c4138			1	489	899.76	2	1.84
fzx_rep_c5134			1	475	997.5	4	2.1
fzx_rep_c6151			1	1029	5762.4	24	5.6
GJ39D1102JKZLC			1	371	371	1	1
GJ39D1102I74BC			1	361	361	1	1
GJ39D1102GF3HS			1	488	488	1	1
GJ39D1102FQV8O			1	451	451	1	1
GJ39D1102FWI4H			1	516	516	1	1
fzx_rep_c6212			1	702	2049.84	11	2.92
fzx_rep_c6326			1	546	1092	4	2
GJ39D1102JKW7W			1	523	523	1	1
GJ39D1102ITQ05			1	525	525	1	1
fzx_rep_c6568			1	697	1170.96	3	1.68
GJ39D1102IBMI9			1	476	476	1	1
GJ39D1102H1YSD			1	506	506	1	1
GJ39D1102IS3OF			1	494	494	1	1
GJ39D1102JITNB			1	419	419	1	1
fzx_c1242			1	379	674.62	2	1.78
fzx_rep_c5984			1	2337	11100.8	24	4.75
fzx_rep_c6634			1	345	810.75	4	2.35
GJ39D1102I60SF			1	462	462	1	1
GJ39D1102HP0IM			1	524	524	1	1
GJ39D1102INY70			1	497	497	1	1
GJ39D1102JH7HZ			1	411	411	1	1
fzx_rep_c6552			1	794	1715.04	8	2.16
GJ39D1102FRHMK			1	336	336	1	1
GJ39D1102HMJJQ			1	405	405	1	1
GJ39D1102HEOTM			1	466	466	1	1
GJ39D1102FTHVT			1	542	542	1	1
GJ39D1102IEABG			1	156	156	1	1
GJ39D1102IMFS6			1	425	425	1	1
fzx_rep_c3933			1	1864	10028.3	29	5.38
GJ39D1102HGAJ8			1	543	543	1	1
fzx_rep_c6667			1	608	1173.44	6	1.93
fzx_c4651			1	540	1193.4	3	2.21
GJ39D1102HZ0QF			1	473	473	1	1
fzx_rep_c6647			1	359	1970.91	7	5.49
GJ39D1102G0CBC			1	454	454	1	1
