# Supplementary material for: Exploring Pandora's Box: Potential and Pitfalls of Low Coverage Genome Surveys for Evolutionary Biology
Source: PLoS One. 2012 Nov 21;7(11):e49202. doi: 10.1371/journal.pone.0049202 (PMC3504011; doi:10.1371/journal.pone.0049202)
Supplement: Supporting information S7 — Bacterial hits for Austropallene cornigera obtained with BLAST and respective information on habitats. References are found in the second worksheet (“References”). (XLS) [file pone.0049202.s007.xls]

## Sheet: Data
Supporting information 7: Bacterial hits for Austropallene cornigera obtained with BLAST and respective information on habitats. References are found in the second worksheet ("References")
Phylum	Classis	Species	Reads, num	Contigs, num	Contigs, bp	Reads, %	Contigs, %	Contigs, bp%	Mode of life	Marine?	Psychrophile/tolerant?	Waters	Luminescent?	In water column	References (next worksheet)
			1153	537	220157
Proteobacteria	Gammaproteobacteria	Psychromonas ingrahamii	307	174	67202	26.6262	32.4022	30.5246	free-living	yes	psychrophile	cold	no	ice	[1]
Proteobacteria	Epsilonproteobacteria	Helicobacter pylori	89	1	2465	7.71899	0.18622	1.11966	commensal/human pathogen	no/yes	no	-	no	-	[2,3,4]
Proteobacteria	Gammaproteobacteria	Shewanella pealeana	79	10	5226	6.85169	1.8622	2.37376	commensal	yes	psychrotolerant	temperate	no	-	[5]
Proteobacteria	Gammaproteobacteria	Shewanella oneidensis	74	6	4725	6.41804	1.11732	2.1462	free-living	yes/no	no	deep/soils/lakes	no	plankton	[6]
Proteobacteria	Gammaproteobacteria	Colwellia psychrerythraea	62	27	11162	5.37728	5.02793	5.07002	free-living	yes	psychrophile	cold	no	sediment	[7,8,9]
Proteobacteria	Gammaproteobacteria	Photobacterium profundum	60	31	13195	5.20382	5.77281	5.99345	free-living	yes	psychrophile	deep	no	sediment	[10,11]
Proteobacteria	Gammaproteobacteria	Aliivibrio salmonicida	51	32	11716	4.42324	5.95903	5.32166	pathogen/free-living	yes	psychrotolerant	cold	no/yes	plankton	[12,13]
Proteobacteria	Gammaproteobacteria	Aliivibrio fischeri	37	27	10337	3.20902	5.02793	4.69529	commensal/free-living	yes	no	warm/temperate	yes	plankton	[14,15]
Proteobacteria	Gammaproteobacteria	Shewanella piezotolerans	29	10	3702	2.51518	1.8622	1.68153	free-living	yes	psychrotolerant	deep	no	sediment	[16,17]
Proteobacteria	Gammaproteobacteria	Pseudoalteromonas sp. SM9913	29	17	6375	2.51518	3.16574	2.89566	free-living	yes	psychrophile	deep	no	sediment	[18,19]
Proteobacteria	Gammaproteobacteria	Pseudoalteromonas atlantica	29	6	3564	2.51518	1.11732	1.61884	pathogen/commensal/free-living	yes	no	warm/temperate	no	plankton	[20]
Proteobacteria	Gammaproteobacteria	Pseudoalteromonas haloplanktis	25	12	5936	2.16826	2.23464	2.69626	free-living	yes	psychrophile	cold	no	plankton	[21]
Proteobacteria	Gammaproteobacteria	Glaciecola sp. 4H-3-7+YE-5	25	12	5174	2.16826	2.23464	2.35014	free-living	yes	psychrophile	deep	no	sediment	[22]
Proteobacteria	Gammaproteobacteria	Shewanella frigidimarina	18	11	3967	1.56114	2.04842	1.8019	free-living	yes	psychrophile	cold	no	ice	[23,24]
Proteobacteria	Gammaproteobacteria	Vibrio splendidus	10	6	2037	0.867303	1.11732	0.925249	pathogen/free-living	yes	no	temperate/warm	yes/no	plankton	[25,26]
Proteobacteria	Gammaproteobacteria	Psychromonas sp. BSw20972	10	1	1329	0.867303	0.18622	0.60366
Proteobacteria	Gammaproteobacteria	Shewanella putrefaciens	9	2	911	0.780572	0.372439	0.413796
Proteobacteria	Gammaproteobacteria	Proteus mirabilis	9	4	1284	0.780572	0.744879	0.58322
Proteobacteria	Gammaproteobacteria	Haemophilus ducreyi	8	8	3130	0.693842	1.48976	1.42171
Proteobacteria	Gammaproteobacteria	Serratia proteamaculans	8	1	971	0.693842	0.18622	0.441049
Proteobacteria	Gammaproteobacteria	Xenorhabdus bovienii	8	5	1771	0.693842	0.931099	0.804426
Proteobacteria	Gammaproteobacteria	Haemophilus parainfluenzae	7	6	1827	0.607112	1.11732	0.829862
		uncultured marine bacterium	6	6	2336	0.520382	1.11732	1.06106
Proteobacteria	Gammaproteobacteria	Marinomonas mediterranea	6	3	1209	0.520382	0.558659	0.549154
Proteobacteria	Gammaproteobacteria	Haemophilus influenzae	6	3	1498	0.520382	0.558659	0.680424
Proteobacteria	Gammaproteobacteria	Shewanella sediminis	6	3	1586	0.520382	0.558659	0.720395
Proteobacteria	Gammaproteobacteria	Rahnella sp. Y9602	5	1	524	0.433651	0.18622	0.238012
Proteobacteria	Gammaproteobacteria	Candidatus Hamiltonella defensa	5	1	475	0.433651	0.18622	0.215755
Proteobacteria	Gammaproteobacteria	Vibrio parahaemolyticus	5	3	1216	0.433651	0.558659	0.552333
Proteobacteria	Gammaproteobacteria	Shewanella sp. W3-18-1	5	1	518	0.433651	0.18622	0.235287
Proteobacteria	Gammaproteobacteria	unc. marine gamma proteobacterium EBAC20E09	5	5	1927	0.433651	0.931099	0.875284
Proteobacteria	Gammaproteobacteria	Candidatus "Regiella insecticola"	5	1	918	0.433651	0.18622	0.416975
Proteobacteria	Gammaproteobacteria	Vibrio harveyi	5	4	1381	0.433651	0.744879	0.62728
Proteobacteria	Gammaproteobacteria	Shewanella baltica	5	4	1048	0.433651	0.744879	0.476024
Proteobacteria	Gammaproteobacteria	Listonella anguillarum	5	4	1462	0.433651	0.744879	0.664072
Proteobacteria	Gammaproteobacteria	Vibrio vulnificus	5	2	802	0.433651	0.372439	0.364285
Proteobacteria	Gammaproteobacteria	Acinetobacter baumannii	4	2	736	0.346921	0.372439	0.334307
Proteobacteria	Gammaproteobacteria	Actinobacillus pleuropneumoniae	4	2	463	0.346921	0.372439	0.210304
Proteobacteria	Gammaproteobacteria	Histophilus somni	4	4	1753	0.346921	0.744879	0.79625
Cyanobacteria		Synechococcus sp. PCC 7002	4	4	1982	0.346921	0.744879	0.900267
Proteobacteria	Gammaproteobacteria	Shewanella violacea	4	4	1404	0.346921	0.744879	0.637727
Proteobacteria	Gammaproteobacteria	Shewanella sp. ANA-3	3	3	1370	0.260191	0.558659	0.622283
Proteobacteria	Gammaproteobacteria	Acinetobacter calcoaceticus	3	3	1597	0.260191	0.558659	0.725391
Proteobacteria	Gammaproteobacteria	Shewanella halifaxensis	3	3	1362	0.260191	0.558659	0.618649
Proteobacteria	Gammaproteobacteria	Photorhabdus asymbiotica	3	3	1159	0.260191	0.558659	0.526442
Proteobacteria	Gammaproteobacteria	Aggregatibacter actinomycetemcomitans	3	3	1458	0.260191	0.558659	0.662255
Proteobacteria	Gammaproteobacteria	Gallibacterium anatis	3	2	772	0.260191	0.372439	0.350659
Proteobacteria	Alphaproteobacteria	Oligotropha carboxidovorans	3	1	440	0.260191	0.18622	0.199857
Proteobacteria	Gammaproteobacteria	Marinomonas sp. MWYL1	3	3	1233	0.260191	0.558659	0.560055
Proteobacteria	Gammaproteobacteria	Candidatus Baumannia cicadellinicola	2	2	849	0.173461	0.372439	0.385634
Proteobacteria	Gammaproteobacteria	Vibrio cincinnatiensis	2	1	263	0.173461	0.18622	0.11946
Proteobacteria	Gammaproteobacteria	Salmonella enterica	2	2	918	0.173461	0.372439	0.416975
Proteobacteria	Gammaproteobacteria	Vibrio furnissii	2	2	874	0.173461	0.372439	0.396989
Proteobacteria	Gammaproteobacteria	Calyptogena okutanii thioautotrophic gill symbiont	2	2	875	0.173461	0.372439	0.397444
Proteobacteria	Alphaproteobacteria	Bartonella quintana	2	1	137	0.173461	0.18622	0.0622283
Proteobacteria	Gammaproteobacteria	Acinetobacter sp. HY-7	2	2	703	0.173461	0.372439	0.319318
Proteobacteria	Gammaproteobacteria	Shewanella woodyi	2	2	952	0.173461	0.372439	0.432419
Proteobacteria	Gammaproteobacteria	Pasteurella multocida	2	2	924	0.173461	0.372439	0.4197
Firmicutes	Bacilli	Staphylococcus aureus	2	2	940	0.173461	0.372439	0.426968
Proteobacteria	Alphaproteobacteria	Phenylobacterium zucineum	1	1	457	0.0867303	0.18622	0.207579
Firmicutes	Bacilli	Listeria monocytogenes	1	1	48	0.0867303	0.18622	0.0218026
Proteobacteria	Gammaproteobacteria	Enterobacter aerogenes	1	1	54	0.0867303	0.18622	0.024528
		uncultured bacterium CBNPD1 BAC clone 2089	1	1	454	0.0867303	0.18622	0.206216
Proteobacteria	Gammaproteobacteria	Aeromonas salmonicida	1	1	500	0.0867303	0.18622	0.227111
Proteobacteria	Gammaproteobacteria	Erwinia amylovora	1	1	225	0.0867303	0.18622	0.1022
Proteobacteria	Alphaproteobacteria	Roseobacter litoralis	1	1	359	0.0867303	0.18622	0.163065
Proteobacteria	Betaproteobacteria	Nitrosomonas eutropha	1	1	476	0.0867303	0.18622	0.216209
Firmicutes	Bacilli	Bacillus cellulosilyticus	1	1	431	0.0867303	0.18622	0.195769
Proteobacteria	Gammaproteobacteria	Alteromonas macleodii	1	1	61	0.0867303	0.18622	0.0277075
Proteobacteria	Gammaproteobacteria	Shewanella loihica	1	1	510	0.0867303	0.18622	0.231653
Proteobacteria	Gammaproteobacteria	gamma proteobacterium HdN1	1	1	282	0.0867303	0.18622	0.12809
Proteobacteria	Gammaproteobacteria	Shewanella denitrificans	1	1	512	0.0867303	0.18622	0.232561
Proteobacteria	Gammaproteobacteria	Haemophilus parasuis	1	1	335	0.0867303	0.18622	0.152164
Proteobacteria	Alphaproteobacteria	Rhizobium leguminosarum	1	1	427	0.0867303	0.18622	0.193952
Proteobacteria	Gammaproteobacteria	Photorhabdus luminescens	1	1	503	0.0867303	0.18622	0.228473
Proteobacteria	Alphaproteobacteria	Rickettsia peacockii	1	1	491	0.0867303	0.18622	0.223023
Proteobacteria	Gammaproteobacteria	Vibrio sp. Ex25	1	1	446	0.0867303	0.18622	0.202583
Proteobacteria	Gammaproteobacteria	Pantoea sp. At-9b	1	1	358	0.0867303	0.18622	0.162611
		uncultured bacterium	1	1	44	0.0867303	0.18622	0.0199857
Proteobacteria	Gammaproteobacteria	Citrobacter rodentium	1	1	454	0.0867303	0.18622	0.206216
Proteobacteria	Gammaproteobacteria	Pantoea vagans	1	1	425	0.0867303	0.18622	0.193044
Proteobacteria	Gammaproteobacteria	Acinetobacter sp. DR1	1	1	514	0.0867303	0.18622	0.23347
Proteobacteria	Gammaproteobacteria	Mannheimia haemolytica	1	1	425	0.0867303	0.18622	0.193044
Proteobacteria	Gammaproteobacteria	Moritella marina	1	1	450	0.0867303	0.18622	0.2044
Proteobacteria	Alphaproteobacteria	Hirschia baltica	1	1	340	0.0867303	0.18622	0.154435
Firmicutes	Bacilli	Geobacillus thermodenitrificans	1	1	517	0.0867303	0.18622	0.234832
Proteobacteria	Gammaproteobacteria	Francisella sp. TX077308	1	1	317	0.0867303	0.18622	0.143988
Proteobacteria	Gammaproteobacteria	Kangiella koreensis	1	1	491	0.0867303	0.18622	0.223023
Proteobacteria	Gammaproteobacteria	Vibrio mimicus	1	1	442	0.0867303	0.18622	0.200766
Firmicutes	Clostridia	Clostridium phytofermentans	1	1	411	0.0867303	0.18622	0.186685
Proteobacteria	Gammaproteobacteria	Vibrio pacinii	1	1	328	0.0867303	0.18622	0.148985

## Sheet: References
References for Supporting information 7
1	Auman A, Breezee J, Gosink J, Kämpfer P, Staley J (2006) Psychromonas ingrahamii sp. nov., a novel gas vacuolate, psychrophilic bacterium isolated from Arctic polar sea ice. Int J Syst Evol Microbiol 56: 1001–1007.
2	Konishi K, Saito N, Shoji E, Takeda H, Kato M, et al. (2007) Helicobacter pylori: longer survival in deep ground water and sea water than in a nutrient‐rich environment. APMIS 115: 1285–1291.
3	Cover T, Blaser M (2009) Helicobacter pylori in health and disease. Gastroenterology 136: 1863–1873.
4	Twing K, Kirchman D, Campbell B (2011) Temporal study of Helicobacter pylori presence in coastal freshwater, estuary and marine waters. Water Res 45: 1897–1905.
5	Leonardo M, Moser D, Barbieri E, Brantner C, MacGregor B, et al. (1999) Shewanella pealeana sp. nov., a member of the microbial community associated with the accessory nidamental gland of the squid Loligo pealei. Int J Syst Evol Microbiol 49: 1341–1351.
6	Venkateswaran K, Moser D, Dollhopf M, Lies D, Saffarini D, et al. (1999) Polyphasic taxonomy of the genus Shewanella and description of Shewanella oneidensis sp. nov. Int J Syst Bacteriol 49: 705–724.
7	Junge K, Eicken H, Deming J (2003) Motility of Colwellia psychrerythraea strain 34H at subzero temperatures. Appl Environ Microbiol 69: 4282–4284.
8	Nogi Y, Hosoya S, Kato C, Horikoshi K (2004) Colwellia piezophila sp. nov., a novel piezophilic species from deep-sea sediments of the Japan Trench. Int J Syst Evol Microbiol 54: 1627–1631.
9	Methé B, Nelson K, Deming J, Momen B, Melamud E, et al. (2005) The psychrophilic lifestyle as revealed by the genome sequence of Colwellia psychrerythraea 34H through genomic and proteomic analyses. Proc Natl Acad Sci USA 102: 10913–10918.
10	Nogi Y, Masui N, Kato C (1998) Photobacterium profundum sp. nov., a new, moderately barophilic bacterial species isolated from a deep-sea sediment. Extremophiles 2: 1–8.
11	Vezzi A, Campanaro S, D’angelo M, Simonato F, Vitulo N, et al. (2005) Life at depth: Photobacterium profundum genome sequence and expression analysis. Science 307: 1459–1461.
12	Fidopiastis P, Sørum H, Ruby E (1999) Cryptic luminescence in the cold-water fish pathogen Vibrio salmonicida. Arch Microbiol 171: 205–209.
13	Hjerde E, Lorentzen M, Holden M, Seeger K, Paulsen S, et al. (2008) The genome sequence of the fish pathogen Aliivibrio salmonicida strain LFI1238 shows extensive evidence of gene decay. BMC Genomics 9: 616.
14	Graf J, Dunlap P, Ruby E (1994) Effect of transposon-induced motility mutations on colonization of the host light organ by Vibrio fischeri. J Bacteriol 176: 6986–6991.
15	Ruby E, Urbanowski M, Campbell J, Dunn A, Faini M, et al. (2005) Complete genome sequence of Vibrio fischeri: a symbiotic bacterium with pathogenic congeners. Proc Natl Acad Sci USA 102: 3004.
16	Xiao X, Wang P, Zeng X, Bartlett D, Wang F (2007) Shewanella psychrophila sp. nov. and Shewanella piezotolerans sp. nov., isolated from west Pacific deep-sea sediment. Int J Syst Evol Microbiol 57: 60–65.
17	Wang F, Wang J, Jian H, Zhang B, Li S, et al. (2008) Environmental adaptation: genomic analysis of the piezotolerant and psychrotolerant deep-sea iron reducing bacterium Shewanella piezotolerans WP3. PLoS ONE 3: e1937.
18	Qin G, Zhu L, Chen X, Wang P, Zhang Y (2007) Structural characterization and ecological roles of a novel exopolysaccharide from the deep-sea psychrotolerant bacterium Pseudoalteromonas sp. SM9913. Microbiol 153: 1566–1572.
19	Qin Q, Li Y, Zhang Y, Zhou Z, Zhang W, et al. (2010) Comparative genomics reveals a deep-sea sediment-adapted life style of Pseudoalteromonas sp. SM9913. ISME J 5: 274–284.
20	Bozal N, Tudela E, Rossello-Mora R, Lalucat J, Guinea J (1997) Pseudoalteromonas antarctica sp. nov., isolated from an Antarctic coastal environment. Int J Syst Bacteriol 47: 345–351.
21	Médigue C, Krin E, Pascal G, Barbe V, Bernsel A, et al. (2005) Coping with cold: the genome of the versatile marine Antarctica bacterium Pseudoalteromonas haloplanktis TAC125. Genome Res 15: 1325–1335.
22	Klippel B, Lochner A, Bruce D, Davenport K, Detter C, et al. (2011) Complete genome sequence of the marine cellulose- and xylan-degrading bacterium Glaciecola sp. strain 4H-3-7+ YE-5. J Bacteriol 193: 4547–4548.
23	Bowman J, McCammon S, Nichols D, Skerratt J, Rea S, et al. (1997) Shewanella gelidimarina sp. nov. and Shewanella frigidimarina sp. nov., novel Antarctic species with the ability to produce eicosapentaenoic acid (20:5ω3) and grow anaerobically by dissimilatory Fe (III) reduction. Int J Syst Bacteriol 47: 1040–1047.
24	Jes M, Tudela E, Jim F (2002) Shewanella frigidimarina and Shewanella livingstonensis sp. nov. isolated from Antarctic coastal areas. Int J Syst Evol Microbiol 52: 195–205.
25	Nealson K, Wimpee B, Wimpee C (1993) Identification of Vibrio splendidus as a member of the planktonic luminous bacteria from the Persian Gulf and Kuwait region with luxA probes. Appl Environ Microbiol 59: 2684–2689.
26	Le Roux F, Zouine M, Chakroun N, Binesse J, Saulnier D, et al. (2009) Genome sequence of Vibrio splendidus: an abundant planctonic marine species with a large genotypic diversity. Environ Microbiol 11: 1959–1970.
